# Supplementary material for: Multi-Modal Data Fusion for Quality Discrimination and Flavor Analysis of Commercial Oat Milk
Source: Foods. 2026 Mar 7;15(5):936. doi: 10.3390/foods15050936 (PMC12984210; doi:10.3390/foods15050936)
Supplement: Supplementary file 1 [file foods-15-00936-s001.zip]

Archive with 1 entries (1 files):
- foods-4101089-supplementary.pdf
